# Supplementary material for: Amine Functionalization Leads to Enhanced Performance for Nickel- and Cobalt-Ferrite-Supported Palladium Catalysts in Nitrobenzene Hydrogenation
Source: Int J Mol Sci. 2023 Aug 28;24(17):13347. doi: 10.3390/ijms241713347 (PMC10487572; doi:10.3390/ijms241713347)
Supplement: Supplementary file 1 [file ijms-24-13347-s001.zip]

Archive with 1 entries (1 files):
- ijms-2558206-supplementary.pdf
